# Supplementary material for: High Prevalence of CTX-M-15-Type ESBL-Producing E. coli from Migratory Avian Species in Pakistan
Source: Front Microbiol. 2017 Dec 12;8:2476. doi: 10.3389/fmicb.2017.02476 (PMC5733096; doi:10.3389/fmicb.2017.02476)
Supplement: Supplementary file 1 [file DataSheet1.XLSX]

## Sheet: qc_report
Assembly	N50	max contig size	Total length	# contigs
PK-1	34590	110738	4744637	337
PK-10	133426	325629	4768802	110
PK-11	38920	108030	4879701	192
PK-12	46527	193120	5079823	298
PK-13	154264	388970	5476112	149
PK-14	132947	297164	4703270	134
PK-15	92719	225539	4832195	140
PK-16	90971	336361	4764508	127
PK-17	70105	300528	4692686	169
PK-18	162358	355684	5171243	108
PK-19	96340	221921	4817715	157
PK-2	171563	473851	4812458	86
PK-20	90549	213168	4561590	123
PK-21	103725	353892	4816281	149
PK-23	102189	285644	4591042	133
PK-24	106894	286442	4804020	147
PK-26	106894	272963	4768953	149
PK-29	95391	225233	4832552	136
PK-3	40500	182662	4861462	288
PK-30	102189	285646	4565033	129
PK-4	147501	415995	4809083	86
PK-5	138972	347013	4677745	125
PK-6	167418	437533	5121882	130
PK-7	62850	209505	5203406	272
PK-8	103580	329022	4748035	141
PK-9	159588	327180	4824240	94
