# Supplementary material for: High Prevalence of CTX-M-15-Type ESBL-Producing E. coli from Migratory Avian Species in Pakistan
Source: Front Microbiol. 2017 Dec 12;8:2476. doi: 10.3389/fmicb.2017.02476 (PMC5733096; doi:10.3389/fmicb.2017.02476)
Supplement: Supplementary file 2 [file DataSheet2.XLS]

## Sheet: MatrixOutput
	pk-9	pk-10	pk-11	pk-12	pk-13	pk-14	pk-15	pk-16	pk-17	pk-18	pk-19	pk-1	pk-20	pk-21	pk-23	pk-24	pk-26	pk-29	pk-2	pk-30	pk-3	pk-4	pk-5	pk-6	pk-7	pk-8
pk-9
pk-10	61815
pk-11	62816	31516
pk-12	61983	16746	31397
pk-13	32616	64020	64560	63854
pk-14	62235	33517	22676	33058	63870
pk-15	63035	33035	19329	32117	64524	21499
pk-16	61592	39104	30117	39008	61990	17581	29881
pk-17	62636	33023	21718	32268	64281	16143	21787	26118
pk-18	55422	60586	60508	60521	55770	60288	60933	56779	60819
pk-19	63670	33502	19688	32946	64469	21971	20632	29733	21790	60802
pk-1	62861	32239	18221	31908	64261	21073	18768	28775	21283	60540	20283
pk-20	62956	32873	19353	32283	64336	21989	6448	29087	21533	60869	21219	18729
pk-21	63133	32904	19106	32775	64187	20476	7977	28863	21229	60450	20724	18773	4995
pk-23	62826	33313	21875	32635	64451	21217	19915	30223	20973	61049	23459	21448	20858	21036
pk-24	63133	32904	19106	32775	64187	20476	7977	28863	21229	60450	20724	18773	4995	0	21036
pk-26	63134	32905	19107	32776	64188	20477	7978	28864	21230	60451	20723	18772	4996	1	21037	1
pk-29	63011	33008	19302	32090	64499	21472	29	29854	21760	60958	20603	18741	6477	8002	19888	8002	8003
pk-2	62258	19486	31964	18109	63962	33151	32671	39296	32608	60559	33224	32668	32609	32957	33472	32957	32958	32644
pk-30	62851	33341	21903	32661	64477	21245	19887	30251	21001	61025	23487	21476	20830	21010	28	21010	21011	19914	33498
pk-3	62667	32364	22049	33048	64475	6999	22868	16562	17794	60733	23102	22155	22780	21403	22986	21403	21404	22841	33132	23014
pk-4	62460	33649	22391	32943	63877	3914	22062	16771	16359	60402	21282	20797	21580	20235	21588	20235	20236	22087	33118	21564	6832
pk-5	62236	33516	22677	33059	63871	1	21500	17582	16144	60289	21972	21074	21990	20477	21218	20477	20478	21473	33152	21246	7000	3915
pk-6	61932	22814	30946	22743	64167	31696	31422	38190	31815	60483	32152	31621	31391	31739	31670	31739	31740	31447	24375	31644	31838	31878	31697
pk-7	61932	22812	30946	22745	64167	31698	31426	38192	31817	60483	32154	31623	31395	31743	31672	31743	31744	31451	24377	31648	31840	31880	31697	4
pk-8	63110	32878	19080	32749	64163	20450	8005	28837	21203	60476	20698	18747	5023	28	21010	28	29	7976	32931	21036	21377	20261	20451	31765	31769

## Sheet: Caption
Table. Estimates of Evolutionary Divergence between Sequences
The number of base differences per sequence from between sequences are shown. The analysis involved 27 nucleotide sequences. Codon positions included were 1st+2nd+3rd+Noncoding. All positions containing gaps and missing data were eliminated. There were a total of 3204669 positions in the final dataset. Evolutionary analyses were conducted in MEGA7 [1].
1. Kumar S., Stecher G., and Tamura K. (2015). MEGA7: Molecular Evolutionary Genetics Analysis version 7.0 for bigger datasets.Molecular Biology and Evolution (submitted).
Disclaimer: Although utmost care has been taken to ensure the correctness of the caption, the caption text is provided "as is" without any warranty of any kind. Authors advise the user to carefully check the caption prior to its use for any purpose and report any errors or problems to the authors immediately (www.megasoftware.net). In no event shall the authors and their employers be liable for a…
